# Supplementary material for: Evaluation of hydroxychloroquine or chloroquine for the prevention of COVID-19 (COPCOV): A double-blind, randomised, placebo-controlled trial
Source: PLoS Med. 2024 Sep 12;21(9):e1004428. doi: 10.1371/journal.pmed.1004428 (PMC11392261; doi:10.1371/journal.pmed.1004428)
Supplement: S1 RiskOfBias Assessment — (XLSX) [file pmed.1004428.s004.xlsx]

## Sheet: Sheet 1 - ROB2_COPCOV_final 1
ROB2_COPCOV_final 1
Basic information													Domain 1. Randomization process										Domain 2. Deviations from intended interventions																		Domain 3. Mising outcome data
Time	Unique ID	Assessor	Study ID	Reference	Experimental	Comparator	Outcome	Results	Aim	Effect of adhering to intervention?	Weight	Sources	1.1	1.2	Note for 1.1&1.2	1.3	Note for 1.3	1.0 Algorithm result	1.0 Assessor's Judgement	1.0 General note	1.0 Optional Question	1.0 Note for optional question	2.1	2.2	Note for 2.1&2.2	2.3	Note for 2.3	2.4	Note for 2.4	2.5	Note for 2.5	2.6	Note for 2.6	2.7	Note for 2.7	2.0 Algorithm result	2.0 Assessor's Judgement	2.0 General Notes	2.0 Optional Question	2.0 Note for optional question	3.1	Note for 3.1	3.2	Note for 3.2	3.3	Note for 3.3&3.4	3.4	Note for 3.4 (not use)	3.0 Algorithm result
2023/10/27 15.20	1	Callery	1	Rajasingham	Hydroxychloroquine	Placebo	RR	0.74	assignment to intervention (the 'intention-to-treat' effect)	NA	0.103	Journal article(s); Non-commercial trial registry record (e.g. ClinicalTrials.gov record)	Y	Y		N		Low	Low				N	N		NA		NA		NA		PY	Thirteen patients excluded after randomisation due to COVID-19 before startug study medicine	NA		Low	Low				Y		NA		NA		NA		Low
2023/10/26 17.41	2	Callery	6	Grau-Pujol					assignment to intervention (the 'intention-to-treat' effect)	NA	0	Journal article(s)	Y	Y		N		Low	Low				N	N		NA		NA		NA		Y		NA		Low	Low				Y		NA		NA		NA		Low
2023/10/26 17.42	3	Callery	10	Vijayraghavan			RR	0.83	assignment to intervention (the 'intention-to-treat' effect)	NA	0.025	Journal article(s)	Y	Y		N		Low	Low				Y	Y		N		NA		NA		Y		NA		Low	Low				Y		NA		NA		NA		Low
2023/10/27 15.41	4	Callery	11	Llanos-Cuentas	HCQ	Standard PPE	RR	1.69	assignment to intervention (the 'intention-to-treat' effect)	NA	0.008	Journal article(s)	Y	Y		N	Greater use of face shiled in HCQ group (p=0.025)	Low	Low				Y	Y		NI		NA		NA		Y		NA		Some concerns	Some concerns				Y		NA		NA		NA		Low
2023/10/26 17.43	5	Callery	12	Nasri			RR	0.56	assignment to intervention (the 'intention-to-treat' effect)	NA	0.022	Journal article(s)	Y	PY		NI		Low	Low				Y	Y		NI		NA		NA		N		N		Some concerns	Some concerns				PY		NA		NA		NA		Low
2023/10/26 17.43	6	Callery	13	Schilling	HCQ/CQ	Placebo	RR	0.85	assignment to intervention (the 'intention-to-treat' effect)	NA	0.611	Journal article(s); Trial protocol; Statistical analysis plan (SAP)	Y	Y		N		Low	Low				N	N		NA		NA		NA		Y		NA		Low	Low				Y		NA		NA		NA		Low
2023/10/27 15.23	7	Callery	2	Abella			RR	0.95	assignment to intervention (the 'intention-to-treat' effect)	NA	0.009	Journal article(s)	Y	Y		N		Low	Low				N	N		NA		NA		NA		PY	A few participants excluded post randomisation	NA		Low	Low				Y		NA		NA		NA		Low
2023/10/26 17.40	8	Callery	3	Rojas-Serrano			RR	0.17	assignment to intervention (the 'intention-to-treat' effect)	NA	0.004	Journal article(s)	Y	Y		N		Low	Low				N	N		NA		NA		NA		PY	A couple excluded in HCQ arm after randomisation due to COVID19 +ve	NA		Low	Low				Y		NA		NA		NA		Low
2023/10/26 17.46	9	Callery	4	Naggie			RR	0.75	assignment to intervention (the 'intention-to-treat' effect)	NA	0.088	Journal article(s)	Y	Y		N		Low	Low				N	N		NA		NA		NA		Y		NA		Low	Low				Y		NA		NA		NA		Low
2023/10/27 15.30	10	Callery	7	Syed			RR	0.7	assignment to intervention (the 'intention-to-treat' effect)	NA	0.009	Journal article(s)	Y	PY		N		Low	Low				PN	Y		NI		NA		NA		PY		NA		Some concerns	Some concerns				PY		NA		NA		NA		Low
2023/11/30 17.01	11	Callery	5	Seet			RR	0.7	assignment to intervention (the 'intention-to-treat' effect)	NA	0.103	Journal article(s)	Y	PY		PN		Low	Low				Y	Y		N		NA		NA		PY		NA		Low	Low				Y		NA		NA		NA		Low
2023/10/26 17.42	12	Callery	8	Polo			RR	0.76	assignment to intervention (the 'intention-to-treat' effect)	NA	0.015	Journal article(s)	Y	Y		N		Low	Low				N	N		NA		NA		NA		Y		NA		Low	Low				Y		NA		NA		NA		Low
2023/10/26 17.47	13	Callery	9	McKinnon			RR	0.99	assignment to intervention (the 'intention-to-treat' effect)	NA	0.003	Journal article(s)	Y	Y		N		Low	Low				N	N		NA		NA		NA		PY	m-ITT analysis removed quite a few	NA		Low	Low				N		PN		PN		NA		Low
[truncated: 35 more columns]
