# Supplementary material for: Evaluation of hydroxychloroquine or chloroquine for the prevention of COVID-19 (COPCOV): A double-blind, randomised, placebo-controlled trial
Source: PLoS Med. 2024 Sep 12;21(9):e1004428. doi: 10.1371/journal.pmed.1004428 (PMC11392261; doi:10.1371/journal.pmed.1004428)
Supplement: S1 Text — (XLSX) [file pmed.1004428.s006.xlsx]

## Sheet: Sheet 1 - final_names_list_no_c
Name
William HK Schilling
Mavuto Mukaka
James J Callery
Martin J Llewelyn
Cintia V Cruz
Mehul Dhorda
Thatsanun Ngernseng
Naomi Waithira
Maneerat Ekkapongpisit
James A Watson
Arjun Chandna
Erni J. Nelwan
Raph L Hamers
Anthony Etyang
Mohammad Asim Beg
Samba Sow
William Yavo
Aurel Constant Allabi
Buddha Basnyat
Sanjib Kumar Sharma
Modupe Amofa-Sekyi
Paul Yonga
Amanda Adler
Prayoon Yuentrakul
Tanya Cope
Janjira Thaipadungpanit
Panuvit Rienpradub
Mallika Imwong
Mohammad Yazid Abdad
Stuart D Blacksell
Joel Tarning
Frejus Faustin Goudjo
Ange D. Dossou
Abibatou Konaté-Touré
Serge-Brice Assi
Kra Ouffoué
Nasronudin Nasronudin
Brian Eka Rachman
Pradana Zaky Romadhon
Didi Darmahadi Dewanto
Made Oka Heryana
Theresia Novi
Ayodhia Pitaloka Pasaribu
Mutiara Mutiara
Miranda Putri Rahayu Nasution
Khairunnisa Khairunnisa
Fauzan Azima Dalimunthe
Eka Airlangga
Akmal Fahrezzy
Yanri Subronto
Nur Rahmi Ananda
Mutia Rahardjani
Atika Rimainar
Ruth Khadembu Lucinde
Molline Timbwa
Otieno Edwin Onyango
Clara Agutu
Samuel Akech
Mainga Hamaluba
Jairus Kipyego
Obadiah Ngachi
Fadima Cheick Haidara
Oumar Y Traoré
François Diarra
Basudha Khanal
Piyush Dahal
Suchita Shrestha
Samita Rijal
Youssouf Kabore
Eric Adehossi
Ousmane Guindo
Farah Naz Qamar
Abdul Momin Kazi
Charles J Woodrow
Steven Laird
Maina Cheeba
Helen Ayles
Phaik Yeong Cheah
Walter RJ Taylor
Elizabeth M Batty
Kesinee Chotivanich
Sasithon Pukrittayakamee
Weerapong Phumratanaprapin
Lorenz von Seidlein
Arjen Dondorp
Nicholas PJ Day
Nicholas J White
David Burton
Marja Schilstra
Montri Ridjaibun
Brian Mutinda
Paphapisa Chotthanawathit
Prapass Wannapinij
David Gandy
Noppamard Saowara
Vitalija Da Silva
Winai Kaewkong
Soiratchaneekorn Ruanchaiman
Salwaluk Panapipat
Orawan Anunsittichai
Varaporn Kruabkontho
Jaruwan Tubprasert
Akanittha Poonchai
Kittichai Theankham
Pongphaya Pongsuwan
Pimnara Peerawaranun
Asama Vinitsorn
Phattaranit Tanunchai
Napasorn Prakthong
Mintra Thongyen
Kanokon Suwannasin
Wanassanan Madmanee
Rita Chanviriyavuth
Natinee Kulpijit
Supa-at Asarath
Kanpong Boonthaworn
Ponlawoot Raksat
Puey Ounjai
Ranitha Vongpromek
Cholrawee Promnarate
Pak Jansawangkul
Phongtawee Thaweekan
John Bleho
Dean Sherwood
Nantawat Sriwattana
Diana Reyes Valencia
Adoracion Castillo Aranda
Eric Bouilloux
Anthony Grosso
Kevin J Baird
Decy Subekti
Jeny Jeny
Winahayu Handayani
Fitria Wulandari
Nunung Nuraeni
Ichsan Kalbuadi
Novi Dwi Susilowati
Lia Waslia
Saraswati Soebianto
Mewahyu Dewi
Nurul Muyasaroh
Fitria Lestari
Bangbang Buhari
Rico Andryan Simatupang
Eric Yudhianto
Muhammad Taqiyuddin Harahap
Jesslyn Norberta
Nita Aulia Nadana Lubis
Vincent Jimanto
Muhammad Anggi Ikhsan Siregar
Zakya Radita Nasution
Rony Agustian Hutri
Dwi Renti Astuti
Purw Purwaningsih
Wawan Riyanto
Mila Hestika Sari
Fitri Sei Linda
Dia Rizka Isnawati
Soraya Isfandiary Iskandar
M. Robiul Fuadi
Arina Dery Puspitasari
Rosita Prananingtias
Cahyo Wibisono
Roza Fitrianingrum
B Hartopo
Siti Nur Rohmah
Utsamani Cintyamena
Pebriati Sumarningsih
F Linda Tri Pramatasari
Dilshad Begum
Anum Hussaini
Sonia Qureshi
Faisal Mahmood
Mamadou Karim Toure
Garan Dabo
Awa Traoré
Joshua Wambua
Lilian Mulemi
Jennifer Mikusa
Karoli Lwanga
Ann Mbugua
Allan Hyugah
Don Obote
Karen Kendi
Charity Magawi
Elizabeth Weya
Jay Berkley
Anthony Muema
Jennifer Musyoki
Caroline Ngetsa
Gerishom Angote
Katunge Mutinda
Purity Karemi
Martin Mwangi
Betty Yeri
Salim Mwakulore
Betty Kalama
Joy Kiptim
Loice Mutai
Caren Emadau
Salome Chira
Marianne Munene
Gnagne Akpa Paterne
Boro Yves Arnaud
Coulibaly Abdoulkarim
Koné Djakaridja
Yapo Martine Tatiana
Angaman N’guetta
Koné Mathurin
Yoda Adama
Dongui Gérald
Binan Yves
Diaby Yahaya
Baffon-Abena Clarisse
Asand OSSENI
Assad BIO SYA
Myrlene GBEGBE
Sanjib Sharma
Narayan Raj Bhattarai
Surendra Uranw
Mamit Rai
Akash Rai
Sangita Shah
Keshav Rai
Akshat Mishra
Sonika Bhattarai
Kalenga Mwila
Elizabeth Biemba
Royd Simunga
Bernadette Chanda
Martin Llewellyn
Jo Milton
Steve Richards
Fay Croft
Greig Dougall
Lynne Tucker
Anne Gilligan
Ada Tse
Mindy Clarke
Celia Richardson
Dominika Wlazly
Daniel Richardson
Musaiwale Kamfose
Rachel Greer
Hannah Chase
Abeesh Panicker
Cathleen Chan
Rhian Hughes
Alan Winston O’Keefe
Manny Bagary
Raganath Dujairajan
Adrian Phillipson
Michael Seneviratne
Kevin Williamson
Adrianne Close
Marwan Bukhari
Rebecca Grais
Abdoul-Moumouni Issa-Soumani
Nathalie Strub-Wourgaft
Deborah Waller
Attavit Asavisanu
Nick Cammack
Timothy Peto
Dennis Shanks
Sharon Kaur
James Tumwine
Sarah Walker
David Eyre
Susanna Dunachie
Andrew Simpson
Marc Pellegrini
Rima Darwiche
A. John Camm
William J McKenna
Graeme Bilbe
Abul Faiz
Anirhuddha Ghose
Davorka Lukas
Gaston Tona Lutete
Kassa Haile
Mekonnen Teferi
Celia Cordon-Rosales
Ingrid Sajmola
Carlos Graziosa
Laura Grajeda
Piero Olliaro
Dora Buonfrate
Elizabeth Ashley
Mayfong Mayxay
Jean-Michel Piedagnel
Sasikala Siva
Carlo Perrone
François Nosten
Cindy Chu
Sophie Yacoub
Guy Thwaites
